# Supplementary material for: Lifestyle Patterns and Incidence of Cardiovascular Diseases, Cancer, Respiratory Diseases, and Type 2 Diabetes: A Large-Scale Prospective Cohort Study
Source: Nutrients. 2025 Dec 12;17(24):3883. doi: 10.3390/nu17243883 (PMC12736167; doi:10.3390/nu17243883)
Supplement: Supplementary file 1 [file nutrients-17-03883-s001.zip]

Archive with 2 entries (2 files):
- Supplementary materials_S2.pdf
- Supplementary S1.pdf
